# Supplementary material for: A data driven change-point epidemic model for assessing the impact of large gathering and subsequent movement control order on COVID-19 spread in Malaysia
Source: PLoS One. 2021 May 27;16(5):e0252136. doi: 10.1371/journal.pone.0252136 (PMC8158983; doi:10.1371/journal.pone.0252136)
Supplement: S1 Data — (XLSX) [file pone.0252136.s001.xlsx]

## Sheet: Sheet1
DATE	MYS	SLG	SWK
2020-03-01	0	3	0
2020-03-02	4	0	0
2020-03-03	3	5	0
2020-03-04	14	9	0
2020-03-05	5	4	0
2020-03-06	28	19	0
2020-03-07	10	8	0
2020-03-08	6	6	0
2020-03-09	18	17	0
2020-03-10	12	10	0
2020-03-11	20	9	0
2020-03-12	9	4	0
2020-03-13	39	1	3
2020-03-14	41	13	6
2020-03-15	190	26	11
2020-03-16	125	17	14
2020-03-17	120	31	8
2020-03-18	117	31	8
2020-03-19	110	39	1
2020-03-20	130	31	7
2020-03-21	153	16	10
2020-03-22	123	43	8
2020-03-23	212	30	6
2020-03-24	106	52	5
2020-03-25	172	73	4
2020-03-26	235	40	4
2020-03-27	130	32	15
2020-03-28	159	32	8
2020-03-29	150	62	11
2020-03-30	156	29	6
2020-03-31	140	24	21
2020-04-01	142	75	33
2020-04-02	208	61	23
2020-04-03	217	28	27
2020-04-04	150	54	15
2020-04-05	179	26	9
2020-04-06	131	49	10
2020-04-07	170	56	15
2020-04-08	156	43	18
2020-04-09	109	30	6
2020-04-10	118	32	15
2020-04-11	184	56	6
2020-04-12	153	14	7
2020-04-13	134	47	6
2020-04-14	170	20	15
2020-04-15	85	13	8
2020-04-16	110	8	16
2020-04-17	69	3	11
2020-04-18	53	10	6
2020-04-19	85	2	5
2020-04-20	36	11	6
2020-04-21	57	1	22
2020-04-22	50	11	19
2020-04-23	71	19	5
2020-04-24	88	0	9
2020-04-25	51	0	10
2020-04-26	38	4	7
2020-04-27	40	5	3
2020-04-28	31	1	8
